# Supplementary material for: Hydrogen Peroxide-Mediated Inhibition of Membrane Resealing Drives Synergistic Cytotoxicity of Combined Cold Atmospheric Plasma and Pulsed Electric Field Treatment
Source: Int J Mol Sci. 2026 Mar 16;27(6):2700. doi: 10.3390/ijms27062700 (PMC13026970; doi:10.3390/ijms27062700)
Supplement: Supplementary file 1 [file ijms-27-02700-s001.zip]

Archive with 1 entries (1 files):
- ijms-4146195-supplementary.pdf
